# Supplementary material for: Metabolite Profiling of Alocasia gigantea Leaf Extract and Its Potential Anticancer Effect through Autophagy in Hepatocellular Carcinoma
Source: Molecules. 2022 Dec 3;27(23):8504. doi: 10.3390/molecules27238504 (PMC9740247; doi:10.3390/molecules27238504)
Supplement: Supplementary file 1 [file molecules-27-08504-s001.zip]

Archive with 1 entries (1 files):
- molecules-2035792-supplementary.pdf
